# Supplementary material for: Pyrrolizidine Alkaloids Induce Cell Death in Human HepaRG Cells in a Structure-Dependent Manner
Source: Int J Mol Sci. 2020 Dec 28;22(1):202. doi: 10.3390/ijms22010202 (PMC7795836; doi:10.3390/ijms22010202)
Supplement: Supplementary file 1 [file ijms-22-00202-s001.zip]

Archive with 1 entries (1 files):
- ijms-1035856-supplementary.xlsx
