# Supplementary material for: Pyrrolizidine Alkaloids Induce Cell Death in Human HepaRG Cells in a Structure-Dependent Manner
Source: Int J Mol Sci. 2020 Dec 28;22(1):202. doi: 10.3390/ijms22010202 (PMC7795836; doi:10.3390/ijms22010202)
Supplement: Supplementary file 1 [file ijms-22-00202-s001.zip › ijms-1035856-supplementary.xlsx]

## Sheet: PCR Primer
	Gene	Synonym	Gene name	Forward primer sequence (5'®3')	Reverse primer sequence (5'®3')
	APAF1		Apoptotic Peptidase Activating Factor 1	ACT CAA CAG CAA AGA GCA GC	TCA TGG AGA AGG GCA GCA AG
	API5		Apoptosis Inhibitor 5	GAA CAG ACC TTC AAT CCC TCG G	GGT TAG GGA GAA CCT GCT CAC A
	BAD	BCL2L8	BCL2 Associated Agonist Of Cell Death	TCG CCA CAG CTC CTA CCC	AAC TCG TCA CTC ATC CTC CG
	BAK1	BCL2L7	BCL2 Antagonist/Killer 1	CCC AGG ACA CAG AGG AGG TT	TGC TAG GTT GCA GAG GTA AGG
	BCL2		BCL2 Apoptosis Regulator	GCT GGC TCA GGA CTA TCT GCA	TGT AGC ACT CTG GAC GTT TTG C
	BCL2A1	BCL2L5	BCL2 Related Protein A1	GGA TAA GGC AAA ACG GAG GCT G	CAG TAT TGC TTC AGG AGA GAT AGC
	BCL2L2	BCL-W	BCL2 Like 2	CAA GGA GAT GGA ACC ACT GGT G	CCG TAT AGA GCT GTG AAC TCC G
	BCL2L1	BCL-XL	BCL2 Like 1	GCC ACT TAC CTG AAT GAC CAC C	AAC CAG CGG TTG AAG CGT TCC T
	CASP3		Caspase 3	ATC CAG TCG CTT TGT GCC AT	TCT GTT GCC ACC TTT CGG TTA
	CASP7		Caspase 7	GGA CCG AGC TTG ATG ATG GC	TAG GCG AAG AGG AAG TCA GC
	CASP8		Caspase 8	GAG GTT GAG GTG GGA GGA TT	ACG GGG TCT TGT TCT GTC AC
	CASP9		Caspase 9	CTG GTT TGC GAAT CTC TGG T	AAC AGG CAA GCA GCA AAG TT
	FADD		Fas Associated Via Death Domain	TCG ACA GCA TCG AGG ACA GA	GGT CAG CCA CCA GGT TCA TC
	GUSB		Glucuronidase Beta	CAC CAG GGA CCA TCC AAT AC	ATG TAG GTG GTG GGT GTC GT
	MCL1	BCL2L3	MCL1 Apoptosis Regulator, BCL2 Family Member	CCA AGA AAG CTG CAT CGA ACC AT	CAG CAC ATT CCT GAT GCC ACC T
	TRADD		TNFRSF1A Associated Via Death Domain	GCT CGC CCA GCA CTC G	CAA CTC AAA CAG CGC TCC TC
	TRAF2		TNF Receptor Associated Factor 2	GCG AGA GCC TGG AGA AGA AG	TCT TGT CTT GGT CCA GCC G

## Sheet: Gene expression (PCR)
			APAF1					API5								BCL2					BCL2A1
			Mean (normalised to solvent control)	Absolute standard deviation	Relative standard deviation	n	Significance	Mean (normalised to solvent control)	Absolute standard deviation	Relative standard deviation	n	Significance				Mean (normalised to solvent control)	Absolute standard deviation	Relative standard deviation	n	Significance	Mean (normalised to solvent control)	Absolute standard deviation	Relative standard deviation	n	Significance		Significance			Solvent control
	Echimidine	5 µM	1.42005	0.0379395	0.0267169	3	***	1.22244	0.0963938	0.0788534	3	**		Echimidine	5 µM	1.62441	0.165895	0.102126	2		1.58612	0.492356	0.310415	3			***	p<0.001		0.005	DMSO
		21 µM	1.79551	0.13942	0.0776494	3	***	1.07926	0.0681806	0.0631734	3				21 µM	1.69025	0.322479	0.190787	3		1.61094	0.201626	0.12516	3	*		**	p<0.005		0.0035	ACN
		35 µM	1.94399	0.17262	0.0887971	3	***	1.1061	0.16967	0.153394	3				35 µM	2.06199	0.248201	0.12037	3	*	1.8623	0.345649	0.185603	3	***		*	p<0.05
	Echinatine	5 µM	1.08032	0.11689	0.108199	3		1.01006	0.133928	0.132595	3			Echinatine	5 µM	1.0073	0.225649	0.224014	3		1.10433	0.402697	0.364654	2
		21 µM	1.15963	0.0504292	0.0434872	3		0.983076	0.0904831	0.0920408	3				21 µM	1.08939	0.176045	0.1616	3		1.05774	0.270712	0.255935	3
		35 µM	1.10646	0.0745322	0.0673612	3		0.969796	0.0198128	0.0204299	3				35 µM	0.962233	0.18571	0.192999	3		1.04139	0.0401696	0.0385731	3
	Heliotridine	5 µM	0.816665	0.0155892	0.0190889	3		0.933112	0.0563365	0.0603749	3			Heliotridine	5 µM	1.28074	0.370925	0.289617	3		1.12408	0.060553	0.0538692	3
		21 µM	0.837767	0.0159505	0.0190394	3		0.908916	0.0505712	0.055639	3				21 µM	0.917204	0.0748048	0.0815574	3		1.13762	0.121446	0.106754	3
		35 µM	0.922721	0.0340611	0.0369138	3		0.96035	0.0721202	0.0750979	3				35 µM	1.3481	0.0466595	0.0346112	2		1.06531	0.317124	0.297681	3
	Heliotrine	5 µM	0.994482	0.015488	0.015574	3		0.996351	0.0335109	0.0336337	3			Heliotrine	5 µM	1.19719	0.223318	0.186534	3		0.937978	0.0616205	0.065695	3
		21 µM	1.17066	0.0652439	0.0557325	3		1.011	0.118319	0.117032	3				21 µM	1.57059	0.0880412	0.0560562	2		1.14898	0.171909	0.149619	3
		35 µM	1.27395	0.0802711	0.0630098	3	***	1.04875	0.048125	0.0458878	3				35 µM	2.03093	0.203715	0.100306	3	*	1.66418	0.20761	0.124752	3	*
	Heliosupine	5 µM	1.41322	0.100466	0.0710903	3	***	0.999667	0.062417	0.0624378	3			Heliosupine	5 µM	1.07979	0.337841	0.312876	3		1.03839	0.136428	0.131384	3
		21 µM	1.699	0.0178966	0.0105336	3	***	1.04649	0.0327048	0.0312518	3				21 µM	3.35394	0.183491	0.0547092	3	***	2.84759	0.270362	0.0949441	3	***
		35 µM	1.73542	0.0694099	0.039996	3	***	1.10601	0.0744868	0.0673476	3				35 µM	5.62072	1.0108	0.179835	3	***	4.78693	0.578486	0.120847	3	***
	Indicine	5 µM	0.869484	0.0310033	0.0356572	3		0.953868	0.068443	0.0717531	3			Indicine	5 µM	0.924558	0.200399	0.216751	3		1.17134	0.170192	0.145297	3
		21 µM	0.955591	0.0111883	0.0117082	3		1.00577	0.124085	0.123373	3				21 µM	1.10922	0.23917	0.21562	3		0.921647	0.0990449	0.107465	3
		35 µM	0.923458	0.0347884	0.0376719	3		0.98084	0.0421582	0.0429817	3				35 µM	0.918698	0.113716	0.12378	3		0.971247	0.178049	0.18332	3
	Intermedine	5 µM	0.75506	0.059934	0.0793765	3	**	0.869175	0.0650379	0.0748272	3			Intermedine	5 µM	1.01029	0.322326	0.319044	3		0.761793	0.101407	0.133116	3
		21 µM	0.795905	0.0318022	0.0399572	3	*	0.883985	0.0192349	0.0217593	3				21 µM	1.08391	0.181278	0.167244	3		0.765204	0.00518334	0.00677381	3
		35 µM	0.706381	0.0144299	0.0204279	3	***	0.880576	0.0492834	0.0559673	3				35 µM	1.08963	0.0665055	0.0610349	2		0.876722	0.0417118	0.047577	3
	Lasiocarpine	5 µM	1.21234	0.0703951	0.0580657	3	*	0.983862	0.0496989	0.0505141	3			Lasiocarpine	5 µM	1.42589	0.313264	0.219698	3		0.861883	0.121703	0.141206	3
		21 µM	1.74866	0.0807349	0.0461695	3	***	1.0737	0.0285167	0.0265594	3				21 µM	4.85735	0.231041	0.0475651	3	***	4.43992	0.258272	0.0581704	3	***
		35 µM	1.87721	0.0722673	0.0384971	3	***	1.16119	0.0104879	0.00903195	3				35 µM	8.52006	0.22523	0.0264353	3	***	7.2947	0.173661	0.0238065	3	***
	Platyphylline	5 µM	0.883065	0.0689021	0.0780261	3		0.903582	0.0275416	0.0304805	3			Platyphylline	5 µM	0.958545	0.206002	0.214911	3		0.93148	0.208937	0.224306	3
		21 µM	0.935148	0.0907836	0.0970794	3		0.954814	0.114345	0.119757	3				21 µM	1.02146	0.134874	0.13204	3		0.986041	0.12736	0.129163	3
		35 µM	1.06383	0.059017	0.0554759	3		0.933448	0.0380796	0.0407946	3				35 µM	1.01339	0.161052	0.158924	3		0.880237	0.154081	0.175045	3
	Retronecine	5 µM	0.942512	0.0421327	0.0447025	3		0.917149	0.022382	0.0244039	3			Retronecine	5 µM	1.20669	0.156036	0.129309	3		1.03329	0.182683	0.176798	3
		21 µM	1.36874	0.110613	0.0808139	3	***	1.00118	0.0584277	0.0583588	3				21 µM	1.7405	0.202463	0.116324	3		1.20632	0.293259	0.243103	3
		35 µM	0.751441	0.0564941	0.075181	3	**	0.913343	0.0164016	0.0179578	3				35 µM	0.720821	0.219772	0.304891	2		1.00292	0.195191	0.194624	3
	Rinderine	5 µM	0.835916	0.0412462	0.0493425	3		0.934845	0.0091006	0.00973488	3			Rinderine	5 µM	0.960961	0.217538	0.226375	3		1.1377	0.0688929	0.0605545	3
		21 µM	0.929035	0.0591943	0.0637159	3		0.93483	0.0410704	0.0439335	3				21 µM	1.23198	0.271711	0.220548	3		0.907442	0.0417288	0.045985	3
		35 µM	0.873646	0.0650207	0.0744246	3		0.979	0.0350932	0.035846	3				35 µM	1.28861	0.18639	0.144645	3		1.08271	0.243986	0.225348	3
	Senecionine	5 µM	0.766892	0.0292651	0.0381606	3	*	0.994333	0.0476566	0.0479282	3			Senecionine	5 µM	1.18697	0.0713248	0.06009	3		0.915537	0.0548418	0.0599012	3
		21 µM	1.534	0.117919	0.0768702	3	***	1.0577	0.0123152	0.0116434	3				21 µM	6.85824	0.60412	0.0880868	3	***	5.28404	0.369334	0.0698961	3	***
		35 µM	1.60821	0.0811838	0.0504808	3	***	1.15722	0.0407998	0.0352569	3				35 µM	9.51564	0.529601	0.0556558	3	***	7.79497	0.20385	0.0261515	3	***
	Seneciphylline	5 µM	0.771084	0.0196214	0.0254466	3	*	1.02433	0.0659006	0.0643352	3			Seneciphylline	5 µM	1.85136	0.632081	0.341414	3		1.29261	0.249438	0.192972	3
		21 µM	1.29947	0.0179934	0.0138467	3	***	1.00376	0.0284169	0.0283104	3				21 µM	1.95237	0.512307	0.262402	3	*	1.39284	0.0274948	0.0197401	3
		35 µM	1.46783	0.103247	0.0703401	3	***	1.04044	0.102963	0.0989602	3				35 µM	2.39974	0.334744	0.139492	2	**	1.58224	0.592631	0.374552	2
	Senkirkine	5 µM	0.857562	0.0704776	0.0821837	3		0.966828	0.0316769	0.0327637	3			Senkirkine	5 µM	1.32982	0.295971	0.222564	3		1.02331	0.162054	0.158364	3
		21 µM	1.08851	0.127202	0.116859	3		0.969421	0.0512147	0.0528302	3				21 µM	1.83291	0.307013	0.1675	3		1.14828	0.0650193	0.056623	3
		35 µM	1.15864	0.0663757	0.0572877	3		1.03824	0.0239111	0.0230306	3				35 µM	1.46335	0.228228	0.155963	2		1.41286	0.0743447	0.0526199	3
	Solvent Control		1.00165	0.0711616	0.0710447	3		1.00101	0.055645	0.0555886	3			Solvent Control		1.00013	0.0225049	0.0225021	2		1.00094	0.0535245	0.0534744	3
			BAD					BAK1								BCL2L2 (BCL-W)					BCL2L1 (BCL-XL/S)
			Mean (normalised to solvent control)	Absolute standard deviation	Relative standard deviation	n	Significance	Mean (normalised to solvent control)	Absolute standard deviation	Relative standard deviation	n	Significance				Mean (normalised to solvent control)	Absolute standard deviation	Relative standard deviation	n	Significance	Mean (normalised to solvent control)	Absolute standard deviation	Relative standard deviation	n	Significance
	Echimidine	5 µM	1.62205	0.265296	0.163556	2	**	1.4649	0.0134918	0.00921005	2	**		Echimidine	5 µM	1.09536	0.0420791	0.0384159	3		1.35052	0.119014	0.0881246	3	*
		21 µM	1.40228	0.319012	0.227495	3		1.57166	0.183778	0.116933	3	***			21 µM	1.0392	0.0930302	0.0895212	3		1.74904	0.137918	0.0788536	3	***
		35 µM	1.36055	0.141846	0.104256	3		1.53337	0.118588	0.0773378	3	***			35 µM	1.14035	0.0984597	0.0863419	3		1.96648	0.254198	0.129265	3	***
	Echinatine	5 µM	1.39957	0.295175	0.210903	3		1.13394	0.181231	0.159825	3			Echinatine	5 µM	1.10252	0.261527	0.237209	3		1.09701	0.0986088	0.0898889	3
		21 µM	1.62423	0.298865	0.184004	3	**	1.09012	0.0743995	0.0682491	3				21 µM	1.05045	0.100777	0.0959365	2		1.24501	0.0711624	0.0571582	2
		35 µM	1.47738	0.060466	0.0409279	3	*	1.04534	0.0134899	0.0129048	3				35 µM	0.977619	0.0722462	0.0739001	3		1.18834	0.0632833	0.0532537	3
	Heliotridine	5 µM	1.48841	0.0837923	0.0562967	3	*	1.09951	0.036264	0.0329818	3			Heliotridine	5 µM	1.1441	0.0680256	0.0594579	3		1.135	0.0300829	0.0265048	3
		21 µM	1.48948	0.292961	0.196687	3	*	1.05445	0.0545164	0.0517012	3				21 µM	1.14983	0.100713	0.0875897	3		1.06669	0.0125816	0.011795	2
		35 µM	1.37384	0.353614	0.257391	3		1.16988	0.14905	0.127406	3				35 µM	1.13029	0.136351	0.120634	3		1.11863	0.0602533	0.0538632	3
	Heliotrine	5 µM	1.20341	0.0572086	0.0475388	3		1.30684	0.0511834	0.0391656	3			Heliotrine	5 µM	1.10541	0.0890481	0.0805564	3		1.24288	0.0669271	0.0538485	3
		21 µM	1.11257	0.22359	0.200967	3		1.4986	0.100369	0.0669748	3	***			21 µM	0.971479	0.113063	0.116383	3		1.53325	0.15718	0.102514	3	***
		35 µM	1.13598	0.0809541	0.0712634	3		1.56356	0.180266	0.115292	3	***			35 µM	1.06325	0.105503	0.0992265	3		1.57216	0.170308	0.108327	2	***
	Heliosupine	5 µM	1.44842	0.0897886	0.0619906	3		1.46152	0.169683	0.116101	3	***		Heliosupine	5 µM	1.0327	0.0354544	0.0343317	2		1.64486	0.0358123	0.0217723	2	***
		21 µM	1.20597	0.0570122	0.0472748	3		1.5482	0.0911148	0.0588521	3	***			21 µM	0.955628	0.116569	0.121981	3		2.24514	0.161417	0.0718964	3	***
		35 µM	1.38704	0.0900137	0.0648965	3		1.70882	0.0400898	0.0234605	3	***			35 µM	1.1027	0.0299016	0.0271166	3		2.32285	0.0757786	0.0326232	3	***
	Indicine	5 µM	1.45603	0.23205	0.159372	3		1.16937	0.0867681	0.074201	3			Indicine	5 µM	1.12269	0.0665145	0.0592455	3		1.1543	0.0158878	0.013764	3
		21 µM	1.21739	0.262378	0.215525	3		1.29644	0.0791977	0.0610886	3				21 µM	1.14243	0.20745	0.181587	3		1.2916	0.146904	0.113738	3
		35 µM	1.07785	0.0720125	0.0668112	3		1.27587	0.114056	0.089395	3				35 µM	1.06683	0.0180901	0.0169569	3		1.23467	0.0795128	0.0643999	3
	Intermedine	5 µM	0.828035	0.047619	0.0575084	3		1.01896	0.0727498	0.0713961	3			Intermedine	5 µM	0.898667	0.123563	0.137496	3		1.03906	0.029187	0.0280897	3
		21 µM	0.928055	0.0561161	0.0604664	3		1.10971	0.0687531	0.0619559	3				21 µM	1.03695	0.0146202	0.0140993	3		1.02387	0.0350688	0.0342511	3
		35 µM	1.36741	0.08891	0.0650208	3		1.08278	0.056498	0.0521785	3				35 µM	0.958259	0.111864	0.116737	3		1.0498	0.0463329	0.044135	3
	Lasiocarpine	5 µM	1.29647	0.142644	0.110025	3		1.43668	0.0909696	0.0633194	3	**		Lasiocarpine	5 µM	0.970065	0.187685	0.193477	3		1.45938	0.0568367	0.0389459	3	***
		21 µM	1.27069	0.342238	0.269333	3		1.81106	0.0785799	0.0433889	3	***			21 µM	1.11645	0.0205437	0.0184009	3		2.19364	0.0473081	0.021566	3	***
		35 µM	1.32956	0.120632	0.0907308	3		1.83652	0.024703	0.013451	3	***			35 µM	1.17544	0.0171334	0.0145762	3		2.54763	0.13657	0.0536067	3	***
	Platyphylline	5 µM	1.12978	0.111898	0.0990447	3		1.11017	0.0439836	0.0396188	3			Platyphylline	5 µM	1.00861	0.0710535	0.0704466	3		1.12419	0.0643703	0.0572595	3
		21 µM	1.14435	0.123987	0.108347	3		1.32237	0.115554	0.0873846	3	*			21 µM	1.1276	0.168582	0.149505	3		1.36621	0.20203	0.147877	3	*
		35 µM	0.939147	0.0745342	0.0793638	3		1.27953	0.0708971	0.0554087	3				35 µM	1.03279	0.0643612	0.0623179	3		1.41958	0.0287529	0.0202545	3	***
	Retronecine	5 µM	0.93874	0.0556307	0.059261	3		1.23791	0.132083	0.106698	3			Retronecine	5 µM	0.993559	0.0249382	0.0250999	3		1.24479	0.0191733	0.0154028	3
		21 µM	1.62007	0.0091244	0.00563209	3	**	1.57559	0.153232	0.0972538	3	***			21 µM	1.00836	0.0392764	0.0389506	3		1.70834	0.229867	0.134556	3	***
		35 µM	1.56125	0.114586	0.0733935	3	*	1.04253	0.0308249	0.0295675	3				35 µM	1.09982	0.104675	0.0951746	3		1.04593	0.0375995	0.0359485	3
	Rinderine	5 µM	1.62087	0.0228294	0.0140847	3	**	1.10366	0.0174644	0.015824	3			Rinderine	5 µM	1.12781	0.149393	0.132463	3		1.14354	0.0403243	0.0352628	3
		21 µM	1.49832	0.0815902	0.0544544	3	*	1.21749	0.0469267	0.0385437	3				21 µM	1.13314	0.0517953	0.0457095	3		1.22636	0.0443514	0.0361652	3
		35 µM	1.26458	0.0511345	0.0404361	3		1.12447	0.0524695	0.0466615	3				35 µM	1.12811	0.0186461	0.0165286	3		1.14309	0.14688	0.128493	3
	Senecionine	5 µM	1.09097	0.010834	0.00993059	3		1.08446	0.0400347	0.0369169	3			Senecionine	5 µM	1.12978	0.020339	0.0180026	3		1.12255	0.0134515	0.011983	3
		21 µM	0.813426	0.0789422	0.097049	3		1.56559	0.0506951	0.0323809	3	***			21 µM	1.00802	0.0354718	0.0351896	3		2.15824	0.0326335	0.0151204	3	***
		35 µM	0.908882	0.0398106	0.0438018	3		1.65901	0.104543	0.0630153	2	***			35 µM	1.14912	0.0348974	0.0303688	3		2.43319	0.0383384	0.0157564	3	***
	Seneciphylline	5 µM	1.82907	0.0645852	0.0353103	3	***	1.20273	0.0571479	0.0475151	3			Seneciphylline	5 µM	1.17828	0.0945432	0.0802383	3		1.10993	0.00761048	0.0068567	3
		21 µM	1.89459	0.231245	0.122056	3	***	1.69372	0.0852853	0.0503537	3	***			21 µM	1.13183	0.0517617	0.0457327	3		1.56798	0.11383	0.0725967	3	***
		35 µM	1.33562	0.0128691	0.0096353	2		1.66035	0.321393	0.193569	3	***			35 µM	0.960734	0.173605	0.1807	3		1.94534	0.148204	0.0761838	3	***
	Senkirkine	5 µM	1.51601	0.196585	0.129673	3	*	1.17242	0.126153	0.1076	3			Senkirkine	5 µM	1.02661	0.0774367	0.0754297	3		1.26276	0.118677	0.0939823	3
		21 µM	1.40849	0.0111516	0.00791737	3		1.55728	0.0379576	0.0243743	2	***			21 µM	1.02277	0.115122	0.112559	3		1.54838	0.0239161	0.0154458	3	***
		35 µM	1.15499	0.152841	0.132331	3		1.74995	0.181951	0.103975	3	***			35 µM	0.980258	0.0397159	0.0405158	3		1.70177	0.0561857	0.0330159	3	***
	Solvent Control		1.00027	0.0327777	0.0327689	2		1.00118	0.0686717	0.0685908	2			Solvent Control		1.00016	0.0254667	0.0254626	2		1.00014	0.0234614	0.0234582	2
			CASP3					CASP7								FADD					MCL1
			Mean (normalised to solvent control)	Absolute standard deviation	Relative standard deviation	n	Significance	Mean (normalised to solvent control)	Absolute standard deviation	Relative standard deviation	n	Significance				Mean (normalised to solvent control)	Absolute standard deviation	Relative standard deviation	n	Significance	Mean (normalised to solvent control)	Absolute standard deviation	Relative standard deviation	n	Significance
	Echimidine	5 µM	1.10579	0.0723561	0.0654338	3		1.40842	0.127763	0.0907141	3	***		Echimidine	5 µM	1.48883	0.306652	0.205969	3	**	1.07954	0.14197	0.13151	2
		21 µM	1.13237	0.120954	0.106815	3		1.45063	0.0874252	0.0602669	3	***			21 µM	1.52231	0.291206	0.191292	3	***	1.00851	0.0444631	0.0440879	3
		35 µM	1.10204	0.0937114	0.0850342	3		1.48201	0.136371	0.0920175	3	***			35 µM	1.71201	0.164942	0.0963443	3	***	0.914143	0.0698868	0.0764506	3
	Echinatine	5 µM	1.00221	0.115608	0.115353	3		1.16228	0.114177	0.0982351	3			Echinatine	5 µM	1.18338	0.271537	0.229459	3		0.933788	0.0649916	0.0696	3
		21 µM	0.983485	0.0282458	0.0287201	3		1.205	0.0395332	0.0328077	3				21 µM	1.1211	0.141102	0.125861	3		0.937921	0.0335044	0.035722	3
		35 µM	0.937467	0.0501407	0.0534853	3		1.15901	0.0282181	0.0243467	3				35 µM	1.0207	0.01249	0.0122368	3		0.963892	0.0195001	0.0202306	3
	Heliotridine	5 µM	0.942103	0.00635496	0.00674551	3		1.04427	0.0238727	0.0228605	3			Heliotridine	5 µM	1.10402	0.0606679	0.0549517	3		0.993858	0.0184476	0.0185616	3
		21 µM	0.937378	0.0243864	0.0260155	3		1.06872	0.0442952	0.041447	3				21 µM	1.09231	0.0481482	0.0440793	3		1.01513	0.0428366	0.0421981	3
		35 µM	0.995545	0.0332489	0.0333977	3		1.1395	0.0736807	0.0646608	3				35 µM	1.20129	0.246797	0.205444	3		1.02395	0.100991	0.0986291	3
	Heliotrine	5 µM	0.984135	0.0620415	0.0630417	3		1.17064	0.0482009	0.041175	3			Heliotrine	5 µM	1.14901	0.0940361	0.0818413	3		1.14111	0.0808266	0.0708317	3
		21 µM	1.02562	0.072568	0.0707552	3		1.47006	0.0883031	0.0600676	3	***			21 µM	1.32036	0.181503	0.137465	3		1.17868	0.0697995	0.0592184	3	*
		35 µM	1.08974	0.0806044	0.0739669	3		1.49769	0.151004	0.100824	3	***			35 µM	1.40951	0.136437	0.0967975	3	*	1.14402	0.126557	0.110625	3
	Heliosupine	5 µM	1.02382	0.074826	0.073085	3		1.32401	0.103028	0.0778147	3	***		Heliosupine	5 µM	1.34824	0.0910664	0.0675448	3	*	1.0797	0.0290931	0.0269455	2
		21 µM	0.99652	0.0144516	0.0145021	3		1.28244	0.0281265	0.021932	3	***			21 µM	1.49834	0.0439244	0.0293155	3	***	0.909617	0.0163568	0.0179821	3
		35 µM	1.08488	0.0128892	0.0118808	3		1.33267	0.0229007	0.0171841	3	***			35 µM	1.65322	0.0313668	0.0189731	3	***	0.932126	0.0326718	0.0350509	3
	Indicine	5 µM	0.999382	0.00716708	0.00717151	3		1.11207	0.0365642	0.0328793	3			Indicine	5 µM	1.20268	0.131903	0.109674	3		1.08236	0.0180639	0.0166893	3
		21 µM	1.01769	0.048678	0.047832	3		1.16504	0.0454085	0.0389758	3				21 µM	1.13418	0.148378	0.130825	3		1.17434	0.0316429	0.0269453	3	*
		35 µM	0.971373	0.0563979	0.05806	3		1.11195	0.0642966	0.057823	3				35 µM	1.09849	0.0696627	0.0634167	3		1.18018	0.0903158	0.0765271	3	*
	Intermedine	5 µM	0.851012	0.0606335	0.0712487	3		0.924492	0.0765132	0.0827624	3			Intermedine	5 µM	0.928319	0.0374086	0.0402971	3		0.943582	0.078285	0.0829658	3
		21 µM	0.864365	0.0299841	0.0346891	3		0.96324	0.0257677	0.0267511	3				21 µM	1.04733	0.0445244	0.0425124	3		0.997783	0.0673175	0.0674671	3
		35 µM	0.800626	0.023122	0.0288799	3	**	0.940451	0.0346276	0.0368202	3				35 µM	1.02034	0.0393981	0.0386128	3		0.984159	0.023295	0.0236699	3
	Lasiocarpine	5 µM	0.956204	0.0438268	0.0458341	3		1.17469	0.0573823	0.0488487	3	***		Lasiocarpine	5 µM	1.20098	0.163725	0.136326	3		1.03707	0.0913647	0.0880986	3
		21 µM	1.03382	0.0277505	0.0268427	3		1.2943	0.0204996	0.0158383	3	***			21 µM	1.69768	0.110255	0.0649443	3	***	0.987958	0.0434042	0.0439332	3
		35 µM	1.20801	0.0505884	0.0418775	3	**	1.44758	0.0346605	0.0239438	3	***			35 µM	1.79745	0.0308219	0.0171476	3	***	0.958968	0.0506599	0.0528276	3
	Platyphylline	5 µM	0.985817	0.0343044	0.034798	3		1.13029	0.0832659	0.0736674	3			Platyphylline	5 µM	1.06803	0.100376	0.0939821	3		0.992025	0.00933743	0.0094125	3
		21 µM	0.939676	0.100878	0.107354	3		1.12406	0.121317	0.107928	3				21 µM	1.29229	0.126604	0.0979693	3		1.10623	0.101417	0.091678	3
		35 µM	0.995681	0.0213795	0.0214722	3		1.25092	0.0902834	0.0721734	3	**			35 µM	1.20087	0.0490862	0.0408755	3		1.10129	0.0815013	0.0740056	3
	Retronecine	5 µM	0.945467	0.0170806	0.0180657	3		1.15707	0.0110479	0.00954816	3	*		Retronecine	5 µM	1.11689	0.0325004	0.0290991	3		1.00244	0.0215417	0.0214893	3
		21 µM	1.07182	0.0526834	0.0491533	3		1.42814	0.0782097	0.0547633	3	***			21 µM	1.40592	0.0489025	0.0347833	3	*	1.03156	0.0676828	0.0656121	3
		35 µM	0.937523	0.050981	0.0543784	3		0.880739	0.176938	0.200897	3				35 µM	1.0814	0.0353217	0.032663	3		0.972109	0.020876	0.021475	2
	Rinderine	5 µM	0.986136	0.0508054	0.0515197	3		1.06007	0.0378812	0.0357346	3			Rinderine	5 µM	1.14045	0.016847	0.0147723	3		1.04292	0.0610322	0.0585204	3
		21 µM	0.992935	0.0440117	0.0443249	3		1.116	0.0303063	0.0271561	3				21 µM	1.15508	0.0210461	0.0182205	3		1.09491	0.0512879	0.0468421	3
		35 µM	0.944555	0.114468	0.121187	3		1.07245	0.0245011	0.0228459	3				35 µM	1.2053	0.0173775	0.0144175	3		1.08628	0.0325526	0.029967	3
	Senecionine	5 µM	0.969766	0.0456439	0.047067	3		1.05053	0.0399832	0.0380601	3			Senecionine	5 µM	1.07428	0.0397505	0.0370021	3		1.0488	0.0388674	0.0370591	3
		21 µM	1.08795	0.056568	0.0519953	3		1.31766	0.0909496	0.0690234	3	***			21 µM	1.52247	0.0470929	0.0309319	3	***	0.942552	0.0374158	0.0396963	3
		35 µM	1.16354	0.0247303	0.0212544	3	*	1.36357	0.068249	0.0500517	3	***			35 µM	1.66947	0.0444498	0.0266251	3	***	0.943065	0.0205442	0.0217845	3
	Seneciphylline	5 µM	0.948708	0.0298094	0.0314211	3		1.06946	0.0324684	0.0303597	3			Seneciphylline	5 µM	1.19767	0.0118048	0.00985644	3		1.05316	0.0197142	0.0187192	3
		21 µM	1.11539	0.00829826	0.00743975	3		1.34192	0.0217714	0.0162241	3	***			21 µM	1.50973	0.188674	0.124972	3	***	1.14182	0.146278	0.12811	3
		35 µM	1.02716	0.109786	0.106883	3		1.35901	0.0913275	0.0672012	3	***			35 µM	1.15672	0.184683	0.159661	2		0.997641	0.0317567	0.0318318	3
	Senkirkine	5 µM	0.973145	0.0443091	0.0455319	3		1.11734	0.053371	0.0477659	3			Senkirkine	5 µM	1.17629	0.0275665	0.0234352	3		0.969813	0.0907582	0.0935832	3
		21 µM	1.03245	0.0759168	0.0735311	3		1.37827	0.0328628	0.0238435	3	*			21 µM	1.33421	0.0667557	0.050034	3		1.13461	0.0304129	0.0268048	3
		35 µM	1.09134	0.0705984	0.0646894	3		1.45483	0.0432717	0.0297434	3	***			35 µM	1.40705	0.0683673	0.048589	3	*	1.07902	0.0429832	0.0398355	3
	Solvent Control		1.00207	0.0791717	0.079008	3		1.00001	0.00765177	0.00765166	2			Solvent Control		1.00025	0.0319039	0.0318958	2		1.0005	0.0391552	0.0391355	3
			CASP8					CASP9								TRADD					TRAF2
			Mean (normalised to solvent control)	Absolute standard deviation	Relative standard deviation	n	Significance	Mean (normalised to solvent control)	Absolute standard deviation	Relative standard deviation	n	Significance				Mean (normalised to solvent control)	Absolute standard deviation	Relative standard deviation	n	Significance	Mean (normalised to solvent control)	Absolute standard deviation	Relative standard deviation	n	Significance
	Echimidine	5 µM	0.73285	0.259527	0.354134	2		1.18784	0.0158529	0.013346	2			Echimidine	5 µM	0.964695	0.240931	0.249748	2		1.50747	0.319272	0.211794	3	**
		21 µM	0.843668	0.0626599	0.0742708	3		1.01954	0.0985973	0.0967074	3				21 µM	0.902866	0.134707	0.149199	3		1.55597	0.290895	0.186954	3	***
		35 µM	0.878814	0.0582322	0.0662623	3		0.958272	0.0611074	0.0637684	3				35 µM	0.861733	0.0969638	0.112522	3		1.72415	0.118029	0.0684564	3	***
	Echinatine	5 µM	0.925309	0.151022	0.163212	3		1.09087	0.157536	0.144413	3			Echinatine	5 µM	0.94652	0.170842	0.180495	3		1.10853	0.308916	0.278671	3
		21 µM	0.894003	0.0313717	0.0350913	3		1.00014	0.0466363	0.0466299	3				21 µM	0.828752	0.0395512	0.0477238	3		1.07955	0.172105	0.159423	3
		35 µM	0.887061	0.0986088	0.111164	3		0.961636	0.0382279	0.039753	3				35 µM	0.668879	0.17799	0.266102	3	*	0.940035	0.0365358	0.0388665	3
	Heliotridine	5 µM	0.702227	0.0558747	0.0795679	3		1.12909	0.0594368	0.0526416	3			Heliotridine	5 µM	0.601868	0.074413	0.123637	3	*	0.827082	0.021419	0.0258971	3
		21 µM	0.669329	0.0536615	0.0801721	3	*	1.07872	0.0241878	0.0224226	3				21 µM	0.720404	0.0736578	0.102245	3		0.983019	0.242576	0.246766	3
		35 µM	0.575395	0.0457603	0.0795285	3	**	1.15656	0.121817	0.105327	3				35 µM	0.844185	0.185563	0.219814	3		0.965275	0.245069	0.253885	3
	Heliotrine	5 µM	0.602863	0.104719	0.173703	3	**	1.20758	0.073174	0.0605958	3			Heliotrine	5 µM	0.804278	0.0266923	0.0331878	3		0.962052	0.0353496	0.036744	3
		21 µM	0.633369	0.0948593	0.149769	3	*	1.07952	0.0534516	0.0495144	3				21 µM	0.815691	0.0557934	0.0684002	3		1.12231	0.174373	0.15537	3
		35 µM	0.582132	0.0396167	0.0680545	3	**	1.03451	0.0227709	0.0220113	3				35 µM	0.88924	0.0795801	0.0894923	3		1.20009	0.173678	0.144721	3
	Heliosupine	5 µM	0.602453	0.147009	0.244018	3	**	0.973547	0.131605	0.135181	3			Heliosupine	5 µM	0.84554	0.0292566	0.0346011	2		1.23897	0.0605898	0.0489033	3
		21 µM	0.57567	0.0983296	0.170809	3	**	0.933617	0.0403211	0.043188	3				21 µM	0.677596	0.0751998	0.11098	3	*	1.35698	0.0196028	0.0144459	3
		35 µM	0.64316	0.119871	0.186378	3	*	0.95956	0.0136874	0.0142643	3				35 µM	0.686457	0.0582653	0.0848783	3		1.52965	0.0511363	0.0334302	3	***
	Indicine	5 µM	0.773101	0.053002	0.0685577	3		1.15678	0.0279783	0.0241864	3			Indicine	5 µM	0.615952	0.0744686	0.1209	3	*	0.890793	0.0749386	0.0841257	3
		21 µM	0.676094	0.0325589	0.0481574	3	*	1.30479	0.0465593	0.0356833	3	***			21 µM	0.797067	0.147226	0.18471	3		0.920146	0.132287	0.143768	3
		35 µM	0.672087	0.0199281	0.0296511	3	*	1.22707	0.0735155	0.0599113	3	*			35 µM	0.800261	0.116679	0.145802	3		0.823006	0.0733385	0.0891106	3
	Intermedine	5 µM	0.535174	0.149785	0.279882	3	***	1.03834	0.0983307	0.0946994	3			Intermedine	5 µM	0.675829	0.0513625	0.0759993	3	*	0.667507	0.0436418	0.0653803	3
		21 µM	0.634573	0.013123	0.0206801	3	*	1.11411	0.0363537	0.0326303	3				21 µM	0.747536	0.139707	0.186889	3		0.770323	0.0644048	0.0836076	3
		35 µM	0.703889	0.274362	0.38978	3		1.01416	0.0548427	0.054077	3				35 µM	0.687	0.116131	0.169041	3		0.779437	0.0168688	0.0216423	3
	Lasiocarpine	5 µM	0.618689	0.127185	0.205572	3		1.03119	0.0963458	0.0934321	3			Lasiocarpine	5 µM	0.487498	0.0725395	0.1488	2	***	1.14972	0.0637931	0.0554855	3
		21 µM	0.732208	0.0702372	0.0959252	3		1.07924	0.0498808	0.0462185	3				21 µM	0.665674	0.108139	0.162451	3	*	1.722	0.143735	0.0834698	3	***
		35 µM	0.87766	0.268736	0.306196	3		1.03631	0.0175403	0.0169256	2				35 µM	0.735411	0.105709	0.143742	3		1.77096	0.0572728	0.03234	3	***
	Platyphylline	5 µM	0.469999	0.0515927	0.109772	3	***	1.09015	0.0280528	0.0257329	3			Platyphylline	5 µM	0.754591	0.0726309	0.096252	3		0.844707	0.0861168	0.101949	3
		21 µM	0.625796	0.0800447	0.127909	3	*	1.1654	0.0879687	0.0754836	3				21 µM	0.801594	0.139671	0.174241	3		1.14073	0.213748	0.187378	3
		35 µM	0.606035	0.0440381	0.0726659	3	*	1.0655	0.07428	0.0697139	3				35 µM	0.880939	0.0393451	0.0446628	3		1.0767	0.0436308	0.0405228	3
	Retronecine	5 µM	0.575221	0.0157784	0.0274302	3	**	1.11465	0.0305925	0.0274459	3			Retronecine	5 µM	0.824044	0.0757464	0.0919204	3		0.914476	0.0307044	0.0335759	3
		21 µM	0.670281	0.0496361	0.0740527	3	*	1.10482	0.118155	0.106945	3				21 µM	0.797719	0.113055	0.141723	3		1.333	0.068728	0.0515588	3
		35 µM	0.678044	0.091845	0.135456	3	*	1.11919	0.0314383	0.0280902	3				35 µM	0.661868	0.0568211	0.0858496	3	*	0.809654	0.0584953	0.0722472	3
	Rinderine	5 µM	0.706936	0.20146	0.284976	3		1.11305	0.0971282	0.0872628	3			Rinderine	5 µM	0.647828	0.034265	0.0528922	3	*	0.933769	0.0696853	0.0746279	3
		21 µM	0.7482	0.0666652	0.0891007	3		1.12246	0.090002	0.0801826	3				21 µM	0.638681	0.115463	0.180783	3	*	0.968679	0.0642117	0.0662879	3
		35 µM	0.561473	0.0551182	0.0981672	3	**	1.11453	0.0438896	0.0393796	3				35 µM	0.820312	0.164261	0.200242	3		0.918432	0.0102807	0.0111938	3
	Senecionine	5 µM	0.549655	0.0506038	0.0920647	3	***	1.15762	0.048156	0.0415992	3			Senecionine	5 µM	0.801527	0.124543	0.155382	3		0.793331	0.0253805	0.0319923	3
		21 µM	0.510798	0.0922287	0.180558	3	***	0.920016	0.013501	0.0146748	3				21 µM	0.788074	0.0745289	0.0945709	3		1.39828	0.0836171	0.0597998	3	*
		35 µM	0.587915	0.0319071	0.0542717	3	**	0.882822	0.0449904	0.050962	3				35 µM	0.985991	0.150078	0.15221	3		1.49992	0.0200444	0.0133636	3	**
	Seneciphylline	5 µM	0.645537	0.0547773	0.0848554	3	*	1.03812	0.0499553	0.0481211	3			Seneciphylline	5 µM	0.847186	0.0874794	0.103259	3		0.965769	0.0487394	0.0504669	3
		21 µM	0.629178	0.00408337	0.00649001	3	*	0.996975	0.0438049	0.0439378	3				21 µM	0.77835	0.0172106	0.0221117	3		1.43742	0.165219	0.114942	3	*
		35 µM	0.631785	0.221222	0.350154	3	*	0.895297	0.194062	0.216758	3				35 µM	0.777122	0.279918	0.360198	3		1.08965	0.128724	0.118133	2
	Senkirkine	5 µM	0.481952	0.0651663	0.135213	3	***	0.911548	0.113642	0.124669	3			Senkirkine	5 µM	0.699176	0.0490174	0.0701074	3		0.959407	0.0823457	0.0858299	3
		21 µM	0.605912	0.128767	0.212518	3	*	0.908038	0.00625684	0.00689051	2				21 µM	0.866079	0.0128093	0.01479	3		1.16598	0.111036	0.0952298	3
		35 µM	0.715882	0.10801	0.150877	3		0.899503	0.0423304	0.0470597	3				35 µM	0.938119	0.0706332	0.0752924	3		1.18035	0.013268	0.0112407	3
	Solvent Control		1.00028	0.0333438	0.0333345	2		1.00061	0.0495491	0.0495187	2			Solvent Control		1.00561	0.150045	0.149208	2		1.00216	0.0930374	0.0928368	2

## Sheet: Cytotoxicity (MTT)
			Mean (normalised to solvent control)	Absolute standard deviation	Relative standard deviation	n	Significance				Mean (normalised to solvent control)	Absolute standard deviation	Relative standard deviation	n	Significance		Significance			Controls
	Echimidine	Solvent	100	5.00946	0.0500946	5			Lycopsamine	Solvent	100	3.73022	0.0373022	3			***	p<0.001		Solvent:	2.5 % ACN
		0.1 µM	98.219	4.34521	0.04424	2				0.1 µM	101.656	2.00193	0.0200193	2			**	p<0.005			0.5 % DMSO
		1 µM	98.1196	2.75563	0.0280844	3				1 µM	97.0786	3.91791	0.0391791	3			*	p<0.05		Positive:	0.05 % Triton X-100
		10 µM	94.3364	5.68464	0.0602593	3				10 µM	98.6545	2.63745	0.0263745	3
		50 µM	84.2663	3.86945	0.0459194	4	**			50 µM	96.2152	3.31776	0.0331776	3
		100 µM	78.0752	5.54222	0.0709856	3	***			100 µM	95.5748	3.30542	0.0330542	3
		250 µM	71.6749	5.03611	0.0702632	3	***			250 µM	96.5118	4.97585	0.0497585	3
		Positive	0.549676	0.479821	0.872916	5	***			Positive	0.368973	0.326977	0.00326977	3	***
	Echinatine	Solvent	100	2.4168	0.024168	3			Monocrotaline	Solvent	99.8213	4.06673	0.0406673	3
		0.1 µM	100.789	1.73952	0.017259	2				0.1 µM	91.661	3.2954	0.032954	2
		1 µM	102.452	7.46565	0.07287	3				1 µM	97.8203	3.52291	0.0352291	3
		10 µM	99.3796	11.5169	0.115888	3				10 µM	98.1868	4.06933	0.0406933	3
		50 µM	103.164	9.50717	0.0921558	3				50 µM	95.3711	5.48597	0.0548597	3
		100 µM	98.6045	4.4802	0.0454361	3				100 µM	94.1358	5.9871	0.059871	3
		250 µM	93.1646	4.18627	0.0449341	3				250 µM	92.3466	5.07099	0.0507099	3
		Positive	0.694218	0.514484	0.741099	3	***			Positive	0.617907	0.455815	0.00455815	3	***
	Erucifoline	Solvent	100	3.36715	0.0336715	3			Platyphylline	Solvent	100	6.06154	0.0606154	3
		0.1 µM	100.258	3.48942	0.0348045	2				0.1 µM	107.207	7.86777	0.0786777	2
		1 µM	98.8825	3.38654	0.0342481	3				1 µM	102.265	5.383	0.05383	3
		10 µM	92.1	5.40581	0.058695	3				10 µM	100.51	4.04012	0.0404012	3
		50 µM	80.466	4.51651	0.0561295	3	***			50 µM	94.7525	3.95233	0.0395233	3
		100 µM	75.8512	3.921	0.0516933	3	***			100 µM	92.8559	5.1764	0.051764	3
		250 µM	65.6139	3.83634	0.0584683	3	***			250 µM	87.8944	4.96593	0.0496593	3
		Positive	0.920266	0.377145	0.409822	3	***			Positive	0.634439	0.432098	0.00432098	3	***
	Europine	Solvent	100	3.36715	0.0336715	3			Retronecine	Solvent	99.6369	6.32838	0.0632838	3
		0.1 µM	103.187	2.35438	0.0228166	2				0.1 µM	102.123	0.788033	0.00788033	2
		1 µM	98.4183	8.00392	0.0813255	3				1 µM	98.658	4.35995	0.0435995	3
		10 µM	100.215	3.80998	0.0380181	3				10 µM	95.8603	4.47219	0.0447219	3
		50 µM	96.9112	5.25849	0.0542609	3				50 µM	98.9323	3.48257	0.0348257	3
		100 µM	93.2644	4.25757	0.0456506	3				100 µM	96.7967	3.84208	0.0384208	3
		250 µM	91.318	6.20571	0.0679571	3				250 µM	98.2446	9.19032	0.0919032	3
		Positive	0.920266	0.377145	0.409822	3	***			Positive	0.634439	0.432098	0.00432098	3	***
	Heliosupine	Solvent	100	3.57389	0.0357389	3			Retrorsine	Solvent	100	4.20102	0.0420102	3
		0.1 µM	100.637	4.3597	0.0433212	2				0.1 µM	103.599	6.42346	0.0642346	2
		1 µM	93.2818	4.38484	0.0470063	3				1 µM	100.118	4.98919	0.0498919	3
		10 µM	87.4976	3.29894	0.0377032	3	*			10 µM	93.5264	5.42194	0.0542194	3
		50 µM	70.617	4.92297	0.0697136	3	***			50 µM	86.9097	1.97336	0.0197336	3	*
		100 µM	68.2758	2.83748	0.0415591	3	***			100 µM	78.131	7.25457	0.0725457	3	***
		250 µM	61.4471	4.28284	0.0696996	3	***			250 µM	69.2429	7.80403	0.0780403	3	***
		Positive	0.76174	0.578656	0.759651	3	***			Positive	0.365362	0.7203	0.007203	3	***
	Heliotrine	Solvent	100	3.1339	0.031339	3			Rinderine	Solvent	99.5513	4.22	0.0422	3
		0.1 µM	100.683	3.17447	0.0315294	2				0.1 µM	107.272	4.63815	0.0463815	2
		1 µM	99.4022	2.50722	0.025223	3				1 µM	98.0029	5.59486	0.0559486	3
		10 µM	100.131	2.44162	0.0243843	3				10 µM	99.6352	3.61593	0.0361593	3
		50 µM	95.1552	4.8234	0.0506898	3				50 µM	97.8601	2.67712	0.0267712	3
		100 µM	90.2388	3.93524	0.0436092	3	*			100 µM	99.8601	4.13556	0.0413556	3
		250 µM	87.3229	3.63723	0.0416526	3	**			250 µM	94.1197	5.75585	0.0575585	3
		Positive	0.248785	0.182472	0.733452	3	***			Positive	0.365362	0.7203	0.007203	3	***
	Heliotridine	Solvent	100	3.79468	0.0379468	3			Senecionine	Solvent	100	4.24719	0.0424719	3
		0.1 µM	100.198	3.31717	0.0331061	2				0.1 µM	103.301	3.53963	0.0353963	2
		1 µM	100.121	2.78963	0.0278626	3				1 µM	97.1723	4.13581	0.0413581	3
		10 µM	102.542	4.04443	0.0394418	3				10 µM	87.1568	5.82121	0.0582121	3
		50 µM	100.179	5.57239	0.0556241	3				50 µM	68.5897	6.05522	0.0605522	3	***
		100 µM	92.4118	6.13649	0.0664038	3				100 µM	64.3232	8.45791	0.0845791	3	***
		250 µM	99.5024	2.35172	0.0236349	3				250 µM	56.7128	8.90683	0.0890683	3	***
		Positive	0.148229	0.318863	2.15115	3	***			Positive	0.41947	0.736874	0.00736874	3	***
	Indicine	Solvent	100	3.79468	0.0379468	3			Seneciphylline	Solvent	100.309	5.30061	0.0530061	3
		0.1 µM	101.516	3.47899	0.0342705	2				0.1 µM	93.5622	9.52118	0.0952118	2
		1 µM	100.115	2.97959	0.0297616	3				1 µM	94.2448	9.91153	0.0991153	3
		10 µM	101.316	3.50755	0.0346198	3				10 µM	91.8246	8.04696	0.0804696	3
		50 µM	98.7257	3.10721	0.0314732	3				50 µM	76.3083	6.26017	0.0626017	3	*
		100 µM	95.2941	7.26876	0.0762771	3				100 µM	71.4579	3.27647	0.0327647	3	***
		250 µM	98.5235	3.83121	0.0388862	3				250 µM	63.6315	9.25349	0.0925349	3	***
		Positive	0.148229	0.318863	2.15115	3	***			Positive	0.268523	0.466795	0.00466795	3	***
	Intermedine	Solvent	100	3.95037	0.0395037	3			Senecivernine	Solvent	100	4.80107	0.0480107	4
		0.1 µM	100.477	7.08166	0.0704804	2				0.1 µM	100.795	4.66866	0.0466866	2
		1 µM	101.402	1.49477	0.0147411	3				1 µM	100.121	6.51683	0.0651683	3
		10 µM	101.825	2.98021	0.0292681	3				10 µM	89.0074	3.80833	0.0380833	3	*
		50 µM	101.193	2.72774	0.0269559	3				50 µM	77.9535	1.77771	0.0177771	3	***
		100 µM	101.759	2.7678	0.0271996	3				100 µM	73.3359	2.94082	0.0294082	3	***
		250 µM	99.6849	4.06181	0.0407465	3				250 µM	63.5137	2.56193	0.0256193	3	***
		Positive	0.520158	0.24083	0.462993	3	***			Positive	0.488442	0.445654	0.00445654	4	***
	Jacobine	Solvent	100	3.95037	0.0395037	3			Senkirkine	Solvent	99.8135	4.13125	0.0413125	3
		0.1 µM	103.947	1.1829	0.0113798	2				0.1 µM	99.4765	4.69695	0.0469695	2
		1 µM	102.65	4.28228	0.0417173	3				1 µM	96.8945	6.32174	0.0632174	3
		10 µM	93.0486	3.37423	0.0362631	3				10 µM	96.3744	3.18658	0.0318658	3
		50 µM	87.203	4.0846	0.0468401	3	**			50 µM	90.5755	4.20837	0.0420837	3
		100 µM	84.7542	4.41761	0.0521226	3	***			100 µM	88.0734	3.91217	0.0391217	3	*
		250 µM	79.241	4.81218	0.0607284	3	***			250 µM	81.8188	6.80888	0.0680888	3	***
		Positive	0.520158	0.24083	0.462993	3	***			Positive	0.644286	0.402062	0.00402062	3	***
	Lasiocarpine	Solvent	100	7.12482	0.0712482	4			Trichodesmine	Solvent	100	4.24384	0.0424384	3
		0.1 µM	97.419	2.79498	0.0286903	2				0.1 µM	103.517	3.99454	0.0399454	2
		1 µM	99.3241	4.82429	0.0485712	3				1 µM	96.0164	5.25373	0.0525373	3
		10 µM	87.7703	3.5444	0.0403827	3	*			10 µM	96.1518	4.06727	0.0406727	3
		50 µM	71.1227	4.82262	0.0678069	3	***			50 µM	88.1543	4.98484	0.0498484	3
		100 µM	62.9307	5.28051	0.0839099	3	***			100 µM	84.5379	6.26512	0.0626512	3	*
		250 µM	53.4824	5.37831	0.100562	3	***			250 µM	74.4022	7.90983	0.0790983	3	***
		Positive	0.289972	0.322166	1.11102	4	***			Positive	0.588181	0.481107	0.00481107	3	***

## Sheet: Caspase activation
				Caspase 3					Caspase 8					Caspase 9
				Mean (normalised to solvent control)	Absolute standard deviation	Relative standard deviation	n	Significance	Mean (normalised to solvent control)	Absolute standard deviation	Relative standard deviation	n	Significance	Mean (normalised to solvent control)	Absolute standard deviation	Relative standard deviation	n	Significance		Significance			Solvent control
		Echimidine	Solvent	1	0.0509379	0.0509379	3		1	0.0306032	0.0306032	3		1	0.174622	0.174622	3			***	p<0.001		0.005	DMSO
			5 µM	0.983015	0.143246	0.145721	3		1.01439	0.044209	0.043582	3		0.939934	0.144707	0.153955	3			**	p<0.005		0.0035	ACN
			21 µM	1.76537	0.183428	0.103903	3		1.05571	0.0540198	0.0511692	3		1.12644	0.134656	0.119541	3			*	p<0.05
			35 µM	2.54093	0.463629	0.182464	3	*	1.06465	0.0376906	0.0354018	3		1.47977	0.318995	0.21557	3
			Positive	14.9753	1.47476	0.0984794	3	***	2.84136	0.932926	0.349091	3	***	4.59968	0.90303	0.196325	3	***
		Echinatine	Solvent	1	0.0509379	0.0509379	3		1	0.0306032	0.0306032	3		1	0.174622	0.174622	3
			5 µM	0.892319	0.140317	0.15725	3		0.956198	0.0438206	0.0458279	3		0.998218	0.128058	0.128287	3
			21 µM	0.896623	0.157777	0.175968	3		0.984025	0.0313014	0.0318095	3		1.00526	0.0980253	0.097512	3
			35 µM	0.851521	0.145232	0.170557	3		0.956775	0.0383235	0.0400549	3		0.963299	0.0677344	0.0703151	3
			Positive	14.9753	1.47476	0.0984794	3	***	2.84136	0.932926	0.349091	3	***	4.59968	0.90303	0.196325	3	***
		Heliosupine	Solvent	1	0.0509379	0.0509379	3		1	0.0306032	0.0306032	3		1	0.174622	0.174622	3
			5 µM	1.35724	0.182368	0.134366	3		0.994798	0.0354433	0.0356287	3		1.04283	0.0884831	0.0848491	3
			21 µM	4.24758	0.615934	0.145008	3	***	1.17099	0.06576	0.0561575	3		1.72703	0.211324	0.122363	3
			35 µM	5.65606	0.802867	0.141948	3	***	1.30244	0.101443	0.077887	3		1.99016	0.267012	0.134166	3	*
			Positive	14.9753	1.47476	0.0984794	3	***	2.84136	0.932926	0.349091	3	***	4.59968	0.90303	0.196325	3	***
		Heliotrine	Solvent	1	0.077316	0.077316	3		1	0.126773	0.126773	3		1	0.111219	0.111219	3
			5 µM	1.03638	0.121536	0.11727	3		1.03687	0.0749164	0.0722526	3		0.964505	0.177911	0.184458	3
			21 µM	1.03666	0.248733	0.239938	3		0.990313	0.0657373	0.0663803	3		0.982221	0.115026	0.117108	3
			35 µM	0.931444	0.107373	0.115276	3		0.998963	0.0395124	0.0395534	3		0.939847	0.136128	0.144841	3
			Positive	14.5063	1.37654	0.0948928	3	***	2.91102	1.01621	0.349091	3	***	4.36498	0.884538	0.202644	3	***
		Heliotridine	Solvent	1	0.077316	0.077316	3		1	0.126773	0.126773	3		1	0.111219	0.111219	3
			5 µM	0.937465	0.101795	0.108586	3		0.935854	0.0729036	0.0779007	3		1.00048	0.128826	0.128764	3
			21 µM	1.04116	0.229382	0.220313	3		0.94788	0.0664147	0.0700666	3		1.05193	0.115521	0.109818	3
			35 µM	1.02248	0.168589	0.164883	3		0.912214	0.0599578	0.0657278	3		1.01878	0.115883	0.113747	3
			Positive	14.5063	1.37654	0.0948928	3	***	2.91102	1.01621	0.349091	3	***	4.36498	0.884538	0.202644	3	***
		Indicine	Solvent	1	0.077316	0.077316	3		1	0.126773	0.126773	3		1	0.111219	0.111219	3
			5 µM	1.0035	0.152849	0.152316	3		0.937935	0.0780711	0.0832372	3		0.971847	0.0582125	0.0598988	3
			21 µM	0.966472	0.0915026	0.0946769	3		0.951388	0.0638125	0.0670731	3		0.955401	0.0483373	0.0505937	3
			35 µM	0.913315	0.116238	0.127271	3		0.97103	0.0819277	0.0843719	3		0.890559	0.135396	0.152035	3
			Positive	14.5063	1.37654	0.0948928	3	***	2.91102	1.01621	0.349091	3	***	4.36498	0.884538	0.202644	3	***
		Intermedine	Solvent	1	0.0387891	0.0387891	3		1	0.068617	0.068617	3		1	0.125626	0.125626	3
			5 µM	0.998648	0.0873823	0.0875006	3		0.995736	0.0418655	0.0420447	3		1.07895	0.0375125	0.0347675	3
			21 µM	0.963242	0.0877256	0.0910733	3		1.0101	0.0545282	0.0539833	3		1.0067	0.0366751	0.0364312	3
			35 µM	0.949777	0.0858546	0.0903945	3		0.962632	0.0535243	0.055602	3		1.00145	0.055899	0.0558181	3
			Positive	15.5817	1.21786	0.0781597	3	***	2.96914	0.981799	0.330667	3	***	3.99147	1.63342	0.409228	3	***
		Lasiocarpine	Solvent	1	0.0387891	0.0387891	3		1	0.068617	0.068617	3		1	0.125626	0.125626	3
			5 µM	1.59732	0.261377	0.163635	3		0.985695	0.0361089	0.0366329	3		1.08585	0.105887	0.0975146	3
			21 µM	4.7335	0.729747	0.154166	3		1.19866	0.17987	0.150059	3		1.61027	0.485518	0.301513	3
			35 µM	5.94887	1.12521	0.189148	3	*	1.26007	0.201742	0.160103	3		1.76785	0.607944	0.34389	3
			Positive	15.5817	1.21786	0.0781597	3	***	2.96914	0.981799	0.330667	3	***	3.99147	1.63342	0.409228	3	***
		Platyphylline	Solvent	1	0.0387891	0.0387891	3		1	0.068617	0.068617	3		1	0.125626	0.125626	3
			5 µM	0.953019	0.0791448	0.0830465	3		0.963162	0.0587093	0.0609548	3		1.04141	0.0887606	0.0852316	3
			21 µM	0.942901	0.093439	0.0990974	3		1.02401	0.125007	0.122075	3		1.24647	0.369395	0.296354	3
			35 µM	0.932242	0.0740889	0.0794739	3		1.04152	0.122087	0.11722	3		1.24521	0.607818	0.488125	3
			Positive	15.5817	1.21786	0.0781597	3	***	2.96914	0.981799	0.330667	3	***	3.99147	1.63342	0.409228	3	***
		Retronecine	Solvent	1	0.0303626	0.0303626	3		1	0.171601	0.171601	3		1	0.0565243	0.0565243	3
			5 µM	1.04574	0.0822282	0.0786318	3		0.953711	0.142287	0.149193	3		1.02819	0.0385023	0.0374468	3
			21 µM	0.979008	0.0749749	0.0765825	3		0.928304	0.0819086	0.0882347	3		0.98337	0.059305	0.0603079	3
			35 µM	0.958871	0.0758297	0.0790823	3		0.943792	0.0453671	0.048069	3		0.977772	0.0433133	0.044298	3
			Positive	16.1176	1.2307	0.0763577	3	***	2.80741	0.882777	0.314446	3	***	3.99212	1.50258	0.376385	3	***
		Rinderine	Solvent	1	0.0303626	0.0303626	3		1	0.171601	0.171601	3		1	0.0565243	0.0565243	3
			5 µM	0.9807	0.0771511	0.0786694	3		0.949437	0.0359542	0.037869	3		0.98444	0.0374852	0.0380777	3
			21 µM	0.985183	0.0898017	0.0911523	3		0.951086	0.0453888	0.0477232	3		0.989358	0.0542496	0.0548332	3
			35 µM	0.955219	0.0901725	0.0943998	3		0.938187	0.0493386	0.0525893	3		0.962693	0.0470278	0.0488503	3
			Positive	16.1176	1.2307	0.0763577	3	***	2.80741	0.882777	0.314446	3	***	3.99212	1.50258	0.376385	3	***
		Senecionine	Solvent	1	0.0303626	0.0303626	3		1	0.171601	0.171601	3		1	0.0565243	0.0565243	3
			5 µM	1.63977	0.858809	0.523736	3		0.955889	0.0516904	0.0540758	3		1.00976	0.0409861	0.04059	3
			21 µM	3.97734	2.21794	0.557645	3	*	1.1078	0.117301	0.105886	3		1.42446	0.195281	0.137091	3
			35 µM	5.14101	2.68611	0.522486	3	**	1.25765	0.138262	0.109937	3		1.60699	0.318785	0.198374	3
			Positive	16.1176	1.2307	0.0763577	3	***	2.80741	0.882777	0.314446	3	***	3.99212	1.50258	0.376385	3	***
		Seneciphylline	Solvent	1	0.0505979	0.0505979	3		1	0.0647812	0.0647812	3		1	0.0333413	0.0333413	3
			5 µM	1.06902	0.0584265	0.0546541	3		1.02989	0.093385	0.090675	3		1.03195	0.0437062	0.0423531	3
			21 µM	1.26536	0.241693	0.191007	3		1.00286	0.0777488	0.077527	3		1.06977	0.0507463	0.0474366	3
			35 µM	1.85656	0.647937	0.348998	3		1.07485	0.0851793	0.0792476	3		1.2104	0.0883682	0.0730077	3
			Positive	16.2257	1.95851	0.120705	3	***	3.10568	1.13996	0.367057	3	***	5.1203	0.377093	0.0736468	3	***
		Senkirkine	Solvent	1	0.0505979	0.0505979	3		1	0.0647812	0.0647812	3		1	0.0333413	0.0333413	3
			5 µM	1.00644	0.0431404	0.0428642	3		1.01713	0.0473511	0.0465535	3		0.988154	0.0394746	0.0399478	3
			21 µM	1.00963	0.0465792	0.0461351	3		1.01354	0.0603587	0.0595524	3		1.00271	0.0402574	0.0401486	3
			35 µM	1.00863	0.0672249	0.0666499	3		1.01915	0.0521477	0.0511681	3		0.992347	0.0234148	0.0235954	3
			Positive	16.2257	1.95851	0.120705	3	***	3.10568	1.13996	0.367057	3	***	5.1203	0.377093	0.0736468	3	***
